# Supplementary material for: Short-Term Impacts of Meteorology, Air Pollution, and Internet Search Data on Viral Diarrhea Infection among Children in Jilin Province, China
Source: Int J Environ Res Public Health. 2021 Nov 4;18(21):11615. doi: 10.3390/ijerph182111615 (PMC8582928; doi:10.3390/ijerph182111615)
Supplement: Supplementary file 1 [file ijerph-18-11615-s001.zip]

Archive with 1 entries (1 files):
- ijerph-1379342-supplementary.pdf
